# Supplementary material for: Technological Optimization of Fermented Siniperca chuatsi Fish Processing Focused on Formation of Garlic Clove-Structural Muscle Flakes and Flavor Profiles
Source: Foods. 2026 Jan 28;15(3):460. doi: 10.3390/foods15030460 (PMC12896574; doi:10.3390/foods15030460)
Supplement: Supplementary file 1 [file foods-15-00460-s001.zip]

Archive with 1 entries (1 files):
- foods-4081399-supplementary.pdf
